# Supplementary material for: Mechanism of ERBB2 gene overexpression by the formation of super-enhancer with genomic structural abnormalities in lung adenocarcinoma without clinically actionable genetic alterations
Source: Mol Cancer. 2024 Jun 11;23:126. doi: 10.1186/s12943-024-02035-6 (PMC11165761; doi:10.1186/s12943-024-02035-6)
Supplement: Supplementary file 4 — Additional file 4. Provides Dataset S2 for the list of super-enhancer regions of each non-CAGAs LUAD analyzed by ROSE. [file 12943_2024_2035_MOESM4_ESM.xlsx]

## Sheet: non-CAGAs_LUAD_case1
REGION_ID

## Sheet: non-CAGAs_LUAD_case2
REGION_ID

## Sheet: non-CAGAs_LUAD_case3
REGION_ID

## Sheet: non-CAGAs_LUAD_case4
REGION_ID

## Sheet: non-CAGAs_LUAD_case5
REGION_ID

## Sheet: non-CAGAs_LUAD_case6
REGION_ID

## Sheet: non-CAGAs_LUAD_case7
REGION_ID

## Sheet: non-CAGAs_LUAD_case8
REGION_ID

## Sheet: non-CAGAs_LUAD_case9
REGION_ID

## Sheet: non-CAGAs_LUAD_case10
REGION_ID

[truncated: 164 more sheets: non-CAGAs_LUAD_case11, non-CAGAs_LUAD_case12, non-CAGAs_LUAD_case13, non-CAGAs_LUAD_case14, non-CAGAs_LUAD_case15, non-CAGAs_LUAD_case16, non-CAGAs_LUAD_case17, non-CAGAs_LUAD_case18, non-CAGAs_LUAD_case19, non-CAGAs_LUAD_case20, non-CAGAs_LUAD_case21, non-CAGAs_LUAD_case22, non-CAGAs_LUAD_case23, non-CAGAs_LUAD_case24, non-CAGAs_LUAD_case25, non-CAGAs_LUAD_case26, non-CAGAs_LUAD_case27, non-CAGAs_LUAD_case28, non-CAGAs_LUAD_case29, non-CAGAs_LUAD_case30 …]
