# Supplementary material for: Mechanism of ERBB2 gene overexpression by the formation of super-enhancer with genomic structural abnormalities in lung adenocarcinoma without clinically actionable genetic alterations
Source: Mol Cancer. 2024 Jun 11;23:126. doi: 10.1186/s12943-024-02035-6 (PMC11165761; doi:10.1186/s12943-024-02035-6)
Supplement: Supplementary file 5 — Additional file 5. Includes Dataset S3 for the list of super-enhancer regions of each CAGAs LUAD analyzed by ROSE. [file 12943_2024_2035_MOESM5_ESM.xlsx]

## Sheet: CAGAs_LUAD_case1
REGION_ID

## Sheet: CAGAs_LUAD_case2
REGION_ID

## Sheet: CAGAs_LUAD_case3
REGION_ID

## Sheet: CAGAs_LUAD_case4
REGION_ID

## Sheet: CAGAs_LUAD_case5
REGION_ID

## Sheet: CAGAs_LUAD_case6
REGION_ID

## Sheet: CAGAs_LUAD_case7
REGION_ID

## Sheet: CAGAs_LUAD_case8
REGION_ID

## Sheet: CAGAs_LUAD_case9
REGION_ID

## Sheet: CAGAs_LUAD_case10
REGION_ID

[truncated: 35 more sheets: CAGAs_LUAD_case11, CAGAs_LUAD_case12, CAGAs_LUAD_case13, CAGAs_LUAD_case14, CAGAs_LUAD_case15, CAGAs_LUAD_case16, CAGAs_LUAD_case17, CAGAs_LUAD_case18, CAGAs_LUAD_case19, CAGAs_LUAD_case20, CAGAs_LUAD_case21, CAGAs_LUAD_case22, CAGAs_LUAD_case23, CAGAs_LUAD_case24, CAGAs_LUAD_case25, CAGAs_LUAD_case26, CAGAs_LUAD_case27, CAGAs_LUAD_case28, CAGAs_LUAD_case29, CAGAs_LUAD_case30 …]
