# Supplementary material for: Mechanism of ERBB2 gene overexpression by the formation of super-enhancer with genomic structural abnormalities in lung adenocarcinoma without clinically actionable genetic alterations
Source: Mol Cancer. 2024 Jun 11;23:126. doi: 10.1186/s12943-024-02035-6 (PMC11165761; doi:10.1186/s12943-024-02035-6)
Supplement: Supplementary file 6 — Additional file 6. Includes Dataset S4 for the list of structural variant regions of each non-CAGAs LUAD analyzed by Manta. [file 12943_2024_2035_MOESM6_ESM.xlsx]

## Sheet: non-CAGA case #1
seqnames

## Sheet: non-CAGA case #2
seqnames

## Sheet: non-CAGA case #3
seqnames

## Sheet: non-CAGA case #4
seqnames

## Sheet: non-CAGA case #5
seqnames

## Sheet: non-CAGA case #6
seqnames

## Sheet: non-CAGA case #7
seqnames

## Sheet: non-CAGA case #8
seqnames

## Sheet: non-CAGA case #9
seqnames

## Sheet: non-CAGA case #10
seqnames

[truncated: 164 more sheets: non-CAGA case #11, non-CAGA case #12, non-CAGA case #13, non-CAGA case #14, non-CAGA case #15, non-CAGA case #16, non-CAGA case #17, non-CAGA case #18, non-CAGA case #19, non-CAGA case #20, non-CAGA case #21, non-CAGA case #22, non-CAGA case #23, non-CAGA case #24, non-CAGA case #25, non-CAGA case #26, non-CAGA case #27, non-CAGA case #28, non-CAGA case #29, non-CAGA case #30 …]
