# Supplementary material for: Mechanism of ERBB2 gene overexpression by the formation of super-enhancer with genomic structural abnormalities in lung adenocarcinoma without clinically actionable genetic alterations
Source: Mol Cancer. 2024 Jun 11;23:126. doi: 10.1186/s12943-024-02035-6 (PMC11165761; doi:10.1186/s12943-024-02035-6)
Supplement: Supplementary file 7 — Additional file 7. Includes Dataset S5 for the list of structural variant regions of each CAGAs LUAD analyzed by Manta. [file 12943_2024_2035_MOESM7_ESM.xlsx]

## Sheet: CAGA case #1
seqnames

## Sheet: CAGA case #2
seqnames

## Sheet: CAGA case #3
seqnames

## Sheet: CAGA case #4
seqnames

## Sheet: CAGA case #5
seqnames

## Sheet: CAGA case #6
seqnames

## Sheet: CAGA case #7
seqnames

## Sheet: CAGA case #8
seqnames

## Sheet: CAGA case #9
seqnames

## Sheet: CAGA case #10
seqnames

[truncated: 35 more sheets: CAGA case #11, CAGA case #12, CAGA case #13, CAGA case #14, CAGA case #15, CAGA case #16, CAGA case #17, CAGA case #18, CAGA case #19, CAGA case #20, CAGA case #21, CAGA case #22, CAGA case #23, CAGA case #24, CAGA case #25, CAGA case #26, CAGA case #27, CAGA case #28, CAGA case #29, CAGA case #30 …]
